# Supplementary material for: Application of NMR-based metabolomics and machine learning for non-invasive disease screening in dogs
Source: Front Vet Sci. 2026 Jun 30;13:1830153. doi: 10.3389/fvets.2026.1830153 (PMC13364687; doi:10.3389/fvets.2026.1830153)
Supplement: Supplementary file 1 [file Table_1.XLSX]

## Sheet: Sheet1
2-Aminobutyric acid
2-Hydroxybutyric acid
2-Oxoglutaric acid
3-Hydroxybutyric acid
Acetic acid
Acetoacetic acid
Acetone
Alanine
Asparagine
Choline
Citric acid
Creatine
Creatinine
Dimethylsulfone
Ethanol
Formic acid
Glucose
Glutamic acid
Glutamine
Glycerol
Glycine
Histidine
Isoleucine
Lactic acid
Leucine
Lysine
Methionine
N,N-Dimethylglycine
Ornithine
Phenylalanine
Proline
Pyruvic acid
Sarcosine
Succinic acid
Threonine
Trimethylamine-N-oxide
Tyrosine
Valine
